# Supplementary material for: Changes in family income status and the development of overweight and obesity from 2 to 15 years: a longitudinal study
Source: BMC Public Health. 2014 May 1;14:417. doi: 10.1186/1471-2458-14-417 (PMC4041137; doi:10.1186/1471-2458-14-417)
Supplement: Additional file 1: Table S1 — Mixture fit statistics for breastfeeding duration trajectory models. Description: Table S1 provides mixture fit statistics for trajectory models. [file 1471-2458-14-417-S1.xlsx]

## Sheet: Additional Table 1.csv
Number of groups	BIC	Null Model	2*ΔBIC	Evidence against Null Modela	Entropyb	ssBICc	ICL-BICd
1	-3870
2	-1939	1	3862	Very Strong	0.992	3843	3871
3	-1462	2	954	Very Strong	0.75	2868	3162
4	-1307	3	310	Very Strong	0.99	2536	2577
5	-1308	4	-2	None	0.956	2516	2634
a Evidence against Null Model based on intrepretaion of 2*ΔBIC as outlined by Jones, Nagin, Roeder 2001.
b Entropy is a scaled statistic of the degree of seperation between groups.
c ssBIC, sample-size adjusted BIC
d ICL-BIC, adjusts the BIC statistic with the measure of entropy.
