# Supplementary material for: Changes in family income status and the development of overweight and obesity from 2 to 15 years: a longitudinal study
Source: BMC Public Health. 2014 May 1;14:417. doi: 10.1186/1471-2458-14-417 (PMC4041137; doi:10.1186/1471-2458-14-417)
Supplement: Additional file 2: Table S2 — Mixture fit statistics for early-life rapid weight gain trajectory models. Description: Table S2 provides mixture fit statistics for trajectory models. [file 1471-2458-14-417-S2.xlsx]

## Sheet: Additional Table 2.csv
Number of groups	BIC	Null Model	2*ΔBIC	Evidence against Null Modela	Entropyb	ssBICc	ICL-BICd
1	-4955
2	-4518	1	874	Very Strong	0.784	8996	9161
3	-4423	2	190	Very Strong	0.75	8783	9078
4	-4355	3	136	Very Strong	0.743	8626	9008
5	-4318	4	74	Very Strong	0.775	8530	8926
6	-4283	5	70	Very Strong	0.779	8439	8878
7	-4268	6	30	Very Strong	0.777	8387	8872
8	-4258	7	20	Strong	0.776	8344	8869
9	-4268	8	-20	None	0.773	8343	8908
a Evidence against Null Model based on intrepretaion of 2*ΔBIC as outlined by Jones, Nagin, Roeder 2001.
b Entropy is a scaled statistic of the degree of seperation between groups.
c ssBIC, sample-size adjusted BIC
d ICL-BIC, adjusts the BIC statistic with the measure of entropy.
