# Supplementary material for: Changes in family income status and the development of overweight and obesity from 2 to 15 years: a longitudinal study
Source: BMC Public Health. 2014 May 1;14:417. doi: 10.1186/1471-2458-14-417 (PMC4041137; doi:10.1186/1471-2458-14-417)
Supplement: Additional file 4: Table S3 — Chi-squared analysis of income trajectory and early-life risk factors. Description: Table S3 provides information on the associations between income trajectory and early-life obesity risk factors. [file 1471-2458-14-417-S4.xlsx]

## Sheet: Additional Table 3.csv
	Not low-income			Persistent				Downwardly-mobile				Upwardly-mobile
	n=332			n=68				n=102				n=93
	%	N		%	N	p-valuea		%	N	p-valueb		%	N	p-valuec
Early-life risk factors
Maternal overweight/obesity						0.0463	**			0.051	*			0.2391
Yes	44	132		59	33			56	49			52	40
No	56	165		41	23			44	38			48	37
Gestational weight gain						0.0962	*			0.06726	*			0.0016	***
Excessive	43	142		50	34			47	48			62	58
Inadequate	17	57		24	16			18	18			16	15
Adequate	40	133		26	18			35	36			22	20
Smoking during pregnancy						<0.0001	***			0.0031	***			<0.0001	***
Yes	12	39		37	25			24	24			32	30
No	88	293		63	43			76	78			68	63
Breastfeeding duration						0.0563	*			0.1913				0.0834	*
< 2 months	35	116		49	33			45	46			48	45
2 to < 4 months	14	46		16	11			14	14			10	9
4 to < 8 months	23	76		10	7			14	15			23	21
> 8 months	28	94		25	17			27	27			19	18
Early-life growth trajectory						0.2655				0.0455	**			0.0816	*
High-rising	26	86		34	23			35	36			38	35
Low-rising	52	171		41	28			52	53			42	39
Stable	22	75		25	17			13	13			20	19
aChi-square analysis comparing persisent low-income children to not low-income children
bChi-square analysis comparing downwardly-mobile children to not low-income children
cChi-square analysis comparing upwardly-mobile children to not low-income children
Signifcance at <0.1 = *; <0.05 = **, and <0.01 = ***
