# Supplementary material for: Changes in family income status and the development of overweight and obesity from 2 to 15 years: a longitudinal study
Source: BMC Public Health. 2014 May 1;14:417. doi: 10.1186/1471-2458-14-417 (PMC4041137; doi:10.1186/1471-2458-14-417)
Supplement: Additional file 5: Table S4 — Mixture fit statistics for BMI z-score trajectory models. Description: Table S4 provides mixture fit statistics for trajectory models. [file 1471-2458-14-417-S5.xlsx]

## Sheet: Additional Table 4.csv
Number of groups	BIC	Null Model	2*ΔBIC	Evidence against Null Modela	Entropyb	ssBICc	ICL-BICd
1	-7254
2	-6218	1	2072	Very Strong	0.817	11158	11312
3	-5713	2	1010	Very Strong	0.808	10127	10377
4	-5518	3	390	Very Strong	0.791	9702	10044
5	-5373	4	290	Very Strong	0.805	9351	9725
6	-4616	5	1514	Very Strong	0.782	9104	9569
7	-4514	6	204	Very Strong	0.772	8879	9408
8	-5121	7	-1214	None	0.775	8782	9346
a Evidence against Null Model based on intrepretaion of 2*ΔBIC as outlined by Jones, Nagin, Roeder 2001.
b Entropy is a scaled statistic of the degree of seperation between groups.
c ssBIC, sample-size adjusted BIC
d ICL-BIC, adjusts the BIC statistic with the measure of entropy.
