# Supplementary material for: Changes in family income status and the development of overweight and obesity from 2 to 15 years: a longitudinal study
Source: BMC Public Health. 2014 May 1;14:417. doi: 10.1186/1471-2458-14-417 (PMC4041137; doi:10.1186/1471-2458-14-417)
Supplement: Additional file 6: Table S5 — Mixture fit statistics for family income trajectory models. Description: Table S5 provides mixture fit statistics for trajectory models. [file 1471-2458-14-417-S6.xlsx]

## Sheet: Additional Table 5.csv
Number of groups	BIC	Null Model	2*ΔBIC	Evidence against Null Modela	Entropyb	ssBICc	ICL-BICd
1	-1863
2	-1412	1	902	Very Strong	0.797	2790	2956
3	-1347	2	130	Very Strong	0.769	2638	2927
4	-1307	3	80	Very Strong	0.747	2535	2932
5	-1291	4	32	Strong	0.767	2481	2914
6	-1296	5	-10	None	0.774	2469	2941
a Evidence against Null Model based on intrepretaion of 2*ΔBIC as outlined by Jones, Nagin, Roeder 2001.
b Entropy is a scaled statistic of the degree of seperation between groups.
c ssBIC, sample-size adjusted BIC
d ICL-BIC, adjusts the BIC statistic with the measure of entropy.
